# Supplementary material for: Selenium-Based S-Adenosylmethionine Analog Reveals the Mammalian Seven-Beta-Strand Methyltransferase METTL10 to Be an EF1A1 Lysine Methyltransferase
Source: PLoS One. 2014 Aug 21;9(8):e105394. doi: 10.1371/journal.pone.0105394 (PMC4140779; doi:10.1371/journal.pone.0105394)
Supplement: Table S1 — Proteins labeled with ProSeAM by endogenous MTase. ND; Not determined because protein was detected only in the presence of ProSeAM. (XLS) [file pone.0105394.s002.xls]

## Sheet: Table.S1
Accession	Description	MW [kDa]	Exp.1_Area	Exp.2_Area	Exp.3_Area	Exp.1_Fold Enrichment	Exp.2_Fold Enrichment	Exp.3_Fold Enrichment
Q06830	Peroxiredoxin-1 OS=Homo sapiens GN=PRDX1 PE=1 SV=1 - [PRDX1_HUMAN]	22.0963	3.2714e+09	1.20871e+09	2.79619e+09	ND	ND	42.6542
P23396	40S ribosomal protein S3 OS=Homo sapiens GN=RPS3 PE=1 SV=2 - [RS3_HUMAN]	26.6714	2.80879e+09	9.34767e+08	1.23845e+09	ND	ND	20.6099
P23528	Cofilin-1 OS=Homo sapiens GN=CFL1 PE=1 SV=3 - [COF1_HUMAN]	18.4907	1.23878e+09	2.57088e+08	8.02075e+08	ND	ND	ND
Q08J23	tRNA (cytosine(34)-C(5))-methyltransferase OS=Homo sapiens GN=NSUN2 PE=1 SV=2 - [NSUN2_HUMAN]	86.4158	1.10793e+09	1.15099e+09	2.22536e+09	ND	ND	171.033
Q02543	60S ribosomal protein L18a OS=Homo sapiens GN=RPL18A PE=1 SV=2 - [RL18A_HUMAN]	20.7489	9.74768e+08	2.06034e+08	8.21113e+08	ND	ND	33.0216
Q99873	Protein arginine N-methyltransferase 1 OS=Homo sapiens GN=PRMT1 PE=1 SV=2 - [ANM1_HUMAN]	41.4885	7.98249e+08	9.26925e+08	1.0249e+09	ND	ND	ND
Q13162	Peroxiredoxin-4 OS=Homo sapiens GN=PRDX4 PE=1 SV=1 - [PRDX4_HUMAN]	30.5208	7.32048e+08	6.50865e+08	7.04622e+08	ND	ND	ND
P00441	Superoxide dismutase [Cu-Zn] OS=Homo sapiens GN=SOD1 PE=1 SV=2 - [SODC_HUMAN]	15.9259	6.56798e+08	6.92082e+08	1.07935e+09	ND	ND	ND
Q07666	KH domain-containing, RNA-binding, signal transduction-associated protein 1 OS=Homo sapiens GN=KHDRBS1 PE=1 SV=1 - [KHDR1_HUMAN]	48.1972	6.19023e+08	1.44557e+08	9.39865e+08	ND	ND	ND
Q9Y676	28S ribosomal protein S18b, mitochondrial OS=Homo sapiens GN=MRPS18B PE=1 SV=1 - [RT18B_HUMAN]	29.377	5.49272e+08	6.87782e+07	1.10046e+09	ND	ND	ND
P61978	Heterogeneous nuclear ribonucleoprotein K OS=Homo sapiens GN=HNRNPK PE=1 SV=1 - [HNRPK_HUMAN]	50.9444	5.20331e+08	6.47766e+08	1.22512e+09	ND	ND	15.7349
Q3LXA3	Bifunctional ATP-dependent dihydroxyacetone kinase/FAD-AMP lyase (cyclizing) OS=Homo sapiens GN=DAK PE=1 SV=2 - [DHAK_HUMAN]	58.91	513722048	3.06595e+08	5.55016e+08	ND	ND	ND
P15531	Nucleoside diphosphate kinase A OS=Homo sapiens GN=NME1 PE=1 SV=1 - [NDKA_HUMAN]	17.1377	4.77323e+08	2.35155e+08	2.40539e+08	ND	ND	3.37145
Q12906	Interleukin enhancer-binding factor 3 OS=Homo sapiens GN=ILF3 PE=1 SV=3 - [ILF3_HUMAN]	95.2791	4.69317e+08	6.84038e+08	7.1703e+08	ND	ND	22.626
P08243	Asparagine synthetase [glutamine-hydrolyzing] OS=Homo sapiens GN=ASNS PE=1 SV=4 - [ASNS_HUMAN]	64.3286	4.64509e+08	376378608	419697684	ND	ND	ND
P46087	Putative ribosomal RNA methyltransferase NOP2 OS=Homo sapiens GN=NOP2 PE=1 SV=2 - [NOP2_HUMAN]	89.2471	463948396	5.89214e+08	8.09672e+08	ND	ND	ND
P45880	Voltage-dependent anion-selective channel protein 2 OS=Homo sapiens GN=VDAC2 PE=1 SV=2 - [VDAC2_HUMAN]	31.5465	4.62852e+08	8.992e+07	3.23122e+08	ND	ND	ND
P51991	Heterogeneous nuclear ribonucleoprotein A3 OS=Homo sapiens GN=HNRNPA3 PE=1 SV=2 - [ROA3_HUMAN]	39.5706	4.62486e+08	1.12567e+08	5.46004e+08	ND	8.64236	28.2545
P13797	Plastin-3 OS=Homo sapiens GN=PLS3 PE=1 SV=4 - [PLST_HUMAN]	70.7662	4.58251e+08	3.3984e+08	6.10178e+08	ND	ND	ND
P62979	Ubiquitin-40S ribosomal protein S27a OS=Homo sapiens GN=RPS27A PE=1 SV=2 - [RS27A_HUMAN]	17.9535	4.06231e+08	1.55881e+08	3.34452e+08	ND	ND	6.81469
P00492	Hypoxanthine-guanine phosphoribosyltransferase OS=Homo sapiens GN=HPRT1 PE=1 SV=2 - [HPRT_HUMAN]	24.5636	3.92186e+08	1.94913e+08	2.79672e+08	ND	ND	6.86271
P37802	Transgelin-2 OS=Homo sapiens GN=TAGLN2 PE=1 SV=3 - [TAGL2_HUMAN]	22.3772	3.73543e+08	2.10534e+08	2.55329e+08	ND	ND	ND
P10515	Dihydrolipoyllysine-residue acetyltransferase component of pyruvate dehydrogenase complex, mitochondrial OS=Homo sapiens GN=DLAT PE=1 SV=3 - [ODP2_HUMAN]	68.9531	3.52733e+08	5.16306e+08	4.46483e+08	ND	ND	ND
Q07020	60S ribosomal protein L18 OS=Homo sapiens GN=RPL18 PE=1 SV=2 - [RL18_HUMAN]	21.6211	3.46896e+08	3.47712e+08	2.6086e+08	ND	ND	4.73374
P12268	Inosine-5'-monophosphate dehydrogenase 2 OS=Homo sapiens GN=IMPDH2 PE=1 SV=2 - [IMDH2_HUMAN]	55.7696	3.37596e+08	3.47958e+08	6.06683e+08	ND	ND	8.43683
P22061	Protein-L-isoaspartate(D-aspartate) O-methyltransferase OS=Homo sapiens GN=PCMT1 PE=1 SV=4 - [PIMT_HUMAN]	24.6206	3.35921e+08	6.17143e+07	1.66092e+08	ND	ND	ND
Q15181	Inorganic pyrophosphatase OS=Homo sapiens GN=PPA1 PE=1 SV=2 - [IPYR_HUMAN]	32.6392	3.18294e+08	1.90405e+08	3.16848e+08	ND	ND	ND
P23526	Adenosylhomocysteinase OS=Homo sapiens GN=AHCY PE=1 SV=4 - [SAHH_HUMAN]	47.6852	2.89077e+08	2.90013e+08	3.50487e+08	ND	ND	3.86333
P32929	Cystathionine gamma-lyase OS=Homo sapiens GN=CTH PE=1 SV=3 - [CGL_HUMAN]	44.4795	2.79149e+08	1.7768e+08	200464445	ND	ND	ND
Q99986	Serine/threonine-protein kinase VRK1 OS=Homo sapiens GN=VRK1 PE=1 SV=1 - [VRK1_HUMAN]	45.4474	2.72081e+08	1.96263e+08	7.86362e+08	ND	ND	ND
Q06787	Fragile X mental retardation protein 1 OS=Homo sapiens GN=FMR1 PE=1 SV=1 - [FMR1_HUMAN]	71.1309	2.69877e+08	9.41228e+07	7.11025e+08	ND	ND	ND
P14866	Heterogeneous nuclear ribonucleoprotein L OS=Homo sapiens GN=HNRNPL PE=1 SV=2 - [HNRPL_HUMAN]	64.0924	2.44371e+08	1.76898e+08	6.04422e+08	ND	ND	7.78444
Q9NTK5	Obg-like ATPase 1 OS=Homo sapiens GN=OLA1 PE=1 SV=2 - [OLA1_HUMAN]	44.7153	2.43354e+08	1.06719e+08	1.56968e+08	ND	ND	ND
P31153	S-adenosylmethionine synthase isoform type-2 OS=Homo sapiens GN=MAT2A PE=1 SV=1 - [METK2_HUMAN]	43.6333	2.42747e+08	2.58315e+07	1.90014e+08	ND	ND	ND
Q9Y6C9	Mitochondrial carrier homolog 2 OS=Homo sapiens GN=MTCH2 PE=1 SV=1 - [MTCH2_HUMAN]	33.3089	2.42177e+08	1.118e+08	2.31876e+08	ND	ND	ND
P63241	Eukaryotic translation initiation factor 5A-1 OS=Homo sapiens GN=EIF5A PE=1 SV=2 - [IF5A1_HUMAN]	16.8214	2.382e+08	4.75401e+07	3.13802e+08	ND	ND	4.88881
P08559	Pyruvate dehydrogenase E1 component subunit alpha, somatic form, mitochondrial OS=Homo sapiens GN=PDHA1 PE=1 SV=3 - [ODPA_HUMAN]	43.2676	2.35914e+08	1.20334e+08	2.63666e+08	ND	ND	ND
P43487	Ran-specific GTPase-activating protein OS=Homo sapiens GN=RANBP1 PE=1 SV=1 - [RANG_HUMAN]	23.2956	2.33232e+08	5.02916e+07	2.0019e+08	ND	ND	ND
P21333	Filamin-A OS=Homo sapiens GN=FLNA PE=1 SV=4 - [FLNA_HUMAN]	280.564	2.26097e+08	2.46189e+08	3.03896e+08	ND	ND	12.2536
P26641	Elongation factor 1-gamma OS=Homo sapiens GN=EEF1G PE=1 SV=3 - [EF1G_HUMAN]	50.0871	2.19918e+08	1.29402e+08	1.87812e+08	ND	ND	7.30565
P27348	14-3-3 protein theta OS=Homo sapiens GN=YWHAQ PE=1 SV=1 - [1433T_HUMAN]	27.7468	2.14033e+08	4.56801e+07	3.713e+08	ND	ND	2.61596
P51114	Fragile X mental retardation syndrome-related protein 1 OS=Homo sapiens GN=FXR1 PE=1 SV=3 - [FXR1_HUMAN]	69.6779	2.11031e+08	6.00928e+07	9.87841e+08	ND	ND	ND
Q9BQA1	Methylosome protein 50 OS=Homo sapiens GN=WDR77 PE=1 SV=1 - [MEP50_HUMAN]	36.7011	2.09001e+08	1.06251e+08	84199969	ND	ND	ND
P22234	Multifunctional protein ADE2 OS=Homo sapiens GN=PAICS PE=1 SV=3 - [PUR6_HUMAN]	47.0491	2.0877e+08	7.84137e+07	271439782	ND	ND	11.6299
P60660	Myosin light polypeptide 6 OS=Homo sapiens GN=MYL6 PE=1 SV=2 - [MYL6_HUMAN]	16.9191	2.07505e+08	3.50685e+07	114984023	ND	ND	ND
Q15365	Poly(rC)-binding protein 1 OS=Homo sapiens GN=PCBP1 PE=1 SV=2 - [PCBP1_HUMAN]	37.4739	2.06585e+08	1.12959e+08	1.89961e+08	ND	ND	ND
Q9NQE9	Histidine triad nucleotide-binding protein 3 OS=Homo sapiens GN=HINT3 PE=1 SV=1 - [HINT3_HUMAN]	20.3481	2.02487e+08	2.93948e+08	3.78108e+08	ND	ND	ND
P18754	Regulator of chromosome condensation OS=Homo sapiens GN=RCC1 PE=1 SV=1 - [RCC1_HUMAN]	44.9406	2.01081e+08	1.99911e+08	1.48442e+08	ND	ND	ND
P62805	Histone H4 OS=Homo sapiens GN=HIST1H4A PE=1 SV=2 - [H4_HUMAN]	11.3604	1.95855e+08	2.13691e+08	1.78402e+08	ND	ND	9.7749
Q13642	Four and a half LIM domains protein 1 OS=Homo sapiens GN=FHL1 PE=1 SV=4 - [FHL1_HUMAN]	36.2386	1.93787e+08	1.06355e+08	9.66784e+07	ND	ND	ND
Q9HA64	Ketosamine-3-kinase OS=Homo sapiens GN=FN3KRP PE=1 SV=2 - [KT3K_HUMAN]	34.3902	1.90421e+08	1.32263e+08	9.32818e+08	ND	ND	ND
Q15366	Poly(rC)-binding protein 2 OS=Homo sapiens GN=PCBP2 PE=1 SV=1 - [PCBP2_HUMAN]	38.5556	1.81025e+08	417845087	2.06145e+08	ND	ND	ND
P53396	ATP-citrate synthase OS=Homo sapiens GN=ACLY PE=1 SV=3 - [ACLY_HUMAN]	120.762	1.80187e+08	3.16336e+08	4.89841e+08	ND	19.5596	21.1189
P30566	Adenylosuccinate lyase OS=Homo sapiens GN=ADSL PE=1 SV=2 - [PUR8_HUMAN]	54.854	1.75572e+08	35293443	1.26146e+08	ND	ND	ND
Q15436	Protein transport protein Sec23A OS=Homo sapiens GN=SEC23A PE=1 SV=2 - [SC23A_HUMAN]	86.1053	1.74213e+08	1.02752e+08	1.16292e+08	ND	ND	ND
Q9BPX3	Condensin complex subunit 3 OS=Homo sapiens GN=NCAPG PE=1 SV=1 - [CND3_HUMAN]	114.262	1.69962e+08	180918982	6.54882e+08	ND	ND	ND
O00410	Importin-5 OS=Homo sapiens GN=IPO5 PE=1 SV=4 - [IPO5_HUMAN]	123.55	1.69701e+08	1.25765e+08	4.06282e+08	ND	ND	14.6724
P30048	Thioredoxin-dependent peroxide reductase, mitochondrial OS=Homo sapiens GN=PRDX3 PE=1 SV=3 - [PRDX3_HUMAN]	27.6752	167471643	1.67108e+08	7.44674e+07	ND	ND	ND
Q86X55	Histone-arginine methyltransferase CARM1 OS=Homo sapiens GN=CARM1 PE=1 SV=3 - [CARM1_HUMAN]	65.8114	1.66236e+08	2.14264e+08	2.62446e+08	ND	ND	ND
Q9Y277	Voltage-dependent anion-selective channel protein 3 OS=Homo sapiens GN=VDAC3 PE=1 SV=1 - [VDAC3_HUMAN]	30.6393	1.65246e+08	1.44834e+08	1.93596e+08	ND	ND	ND
Q9GZR2	RNA exonuclease 4 OS=Homo sapiens GN=REXO4 PE=1 SV=2 - [REXO4_HUMAN]	46.6428	1.64213e+08	9.26476e+07	1.66241e+08	ND	ND	ND
P22102	Trifunctional purine biosynthetic protein adenosine-3 OS=Homo sapiens GN=GART PE=1 SV=1 - [PUR2_HUMAN]	107.699	1.62714e+08	1.03974e+08	2.98633e+08	ND	ND	16.4565
P63104	14-3-3 protein zeta/delta OS=Homo sapiens GN=YWHAZ PE=1 SV=1 - [1433Z_HUMAN]	27.7277	1.61355e+08	44240082	3.13185e+08	ND	ND	2.14142
Q96J01	THO complex subunit 3 OS=Homo sapiens GN=THOC3 PE=1 SV=1 - [THOC3_HUMAN]	38.7468	1.58596e+08	1.27856e+08	1.85251e+08	ND	ND	ND
Q9H7Z7	Prostaglandin E synthase 2 OS=Homo sapiens GN=PTGES2 PE=1 SV=1 - [PGES2_HUMAN]	41.9167	1.5713e+08	7.02571e+07	2.1555e+08	ND	ND	ND
Q9HBK9	Arsenite methyltransferase OS=Homo sapiens GN=AS3MT PE=1 SV=3 - [AS3MT_HUMAN]	41.7211	1.55172e+08	8.87148e+07	3.92013e+08	ND	ND	ND
P51116	Fragile X mental retardation syndrome-related protein 2 OS=Homo sapiens GN=FXR2 PE=1 SV=2 - [FXR2_HUMAN]	74.178	1.52824e+08	7.16713e+07	9.69865e+08	ND	ND	ND
P41250	Glycine--tRNA ligase OS=Homo sapiens GN=GARS PE=1 SV=3 - [SYG_HUMAN]	83.1126	1.52534e+08	2.07204e+08	2.30924e+08	ND	ND	ND
Q9Y383	Putative RNA-binding protein Luc7-like 2 OS=Homo sapiens GN=LUC7L2 PE=1 SV=2 - [LC7L2_HUMAN]	46.4856	1.49446e+08	5.68529e+07	2.00034e+08	ND	4.1627	8.43154
Q96CX2	BTB/POZ domain-containing protein KCTD12 OS=Homo sapiens GN=KCTD12 PE=1 SV=1 - [KCD12_HUMAN]	35.6787	1.48886e+08	1.54872e+08	1.44013e+08	ND	ND	ND
Q9Y678	Coatomer subunit gamma-1 OS=Homo sapiens GN=COPG1 PE=1 SV=1 - [COPG1_HUMAN]	97.6555	1.4804e+08	1.66623e+08	4.28493e+08	ND	ND	ND
Q15084	Protein disulfide-isomerase A6 OS=Homo sapiens GN=PDIA6 PE=1 SV=1 - [PDIA6_HUMAN]	48.0913	1.4699e+08	2.23586e+08	2.06958e+08	ND	ND	ND
P53582	Methionine aminopeptidase 1 OS=Homo sapiens GN=METAP1 PE=1 SV=2 - [AMPM1_HUMAN]	43.1873	1.4171e+08	6.97831e+07	7.16722e+07	ND	ND	ND
Q9P258	Protein RCC2 OS=Homo sapiens GN=RCC2 PE=1 SV=2 - [RCC2_HUMAN]	56.0492	1.40496e+08	4.65059e+07	1.79389e+08	ND	ND	ND
Q06203	Amidophosphoribosyltransferase OS=Homo sapiens GN=PPAT PE=1 SV=1 - [PUR1_HUMAN]	57.3624	1.37409e+08	1.34089e+08	1.24373e+08	ND	ND	ND
P83731	60S ribosomal protein L24 OS=Homo sapiens GN=RPL24 PE=1 SV=1 - [RL24_HUMAN]	17.7679	1.34631e+08	6.00826e+07	2.02719e+08	ND	ND	ND
P09211	Glutathione S-transferase P OS=Homo sapiens GN=GSTP1 PE=1 SV=2 - [GSTP1_HUMAN]	23.341	1.34537e+08	1.40433e+08	92315436	ND	ND	ND
P48643	T-complex protein 1 subunit epsilon OS=Homo sapiens GN=CCT5 PE=1 SV=1 - [TCPE_HUMAN]	59.6328	1.3345e+08	4.68894e+07	2.76875e+08	ND	ND	7.82662
O95232	Luc7-like protein 3 OS=Homo sapiens GN=LUC7L3 PE=1 SV=2 - [LC7L3_HUMAN]	51.4351	1.31602e+08	3.1912e+08	118100121	ND	ND	2.11253
P54819	Adenylate kinase 2, mitochondrial OS=Homo sapiens GN=AK2 PE=1 SV=2 - [KAD2_HUMAN]	26.4608	1.27484e+08	143545689	7.85307e+07	ND	ND	3.26451
P30041	Peroxiredoxin-6 OS=Homo sapiens GN=PRDX6 PE=1 SV=3 - [PRDX6_HUMAN]	25.0192	1.22981e+08	6.68346e+07	5.85282e+07	ND	ND	ND
Q8NBX0	Saccharopine dehydrogenase-like oxidoreductase OS=Homo sapiens GN=SCCPDH PE=1 SV=1 - [SCPDL_HUMAN]	47.1215	1.22437e+08	6.08121e+07	1.92305e+08	ND	ND	ND
P18621	60S ribosomal protein L17 OS=Homo sapiens GN=RPL17 PE=1 SV=3 - [RL17_HUMAN]	21.3833	1.22205e+08	56963528	1.6557e+08	ND	ND	ND
Q9BVP2	Guanine nucleotide-binding protein-like 3 OS=Homo sapiens GN=GNL3 PE=1 SV=2 - [GNL3_HUMAN]	61.9545	1.2088e+08	1.54737e+08	186351443	ND	ND	ND
P06753	Tropomyosin alpha-3 chain OS=Homo sapiens GN=TPM3 PE=1 SV=2 - [TPM3_HUMAN]	32.9298	1.20782e+08	6.6943e+07	2.73792e+08	ND	ND	ND
Q99714	3-hydroxyacyl-CoA dehydrogenase type-2 OS=Homo sapiens GN=HSD17B10 PE=1 SV=3 - [HCD2_HUMAN]	26.9061	1.19905e+08	2.06375e+07	1.1664e+08	ND	ND	ND
P23921	Ribonucleoside-diphosphate reductase large subunit OS=Homo sapiens GN=RRM1 PE=1 SV=1 - [RIR1_HUMAN]	90.0125	1.15833e+08	7.42396e+07	2.35994e+08	ND	ND	ND
O60678	Protein arginine N-methyltransferase 3 OS=Homo sapiens GN=PRMT3 PE=1 SV=3 - [ANM3_HUMAN]	59.8378	1.15451e+08	4.14576e+07	1.62175e+08	ND	ND	ND
P45974	Ubiquitin carboxyl-terminal hydrolase 5 OS=Homo sapiens GN=USP5 PE=1 SV=2 - [UBP5_HUMAN]	95.7253	1.15003e+08	4.1618e+07	1.20182e+08	ND	ND	ND
O00178	GTP-binding protein 1 OS=Homo sapiens GN=GTPBP1 PE=1 SV=3 - [GTPB1_HUMAN]	72.408	1.13642e+08	4.89051e+07	1.34361e+08	ND	ND	ND
O15067	Phosphoribosylformylglycinamidine synthase OS=Homo sapiens GN=PFAS PE=1 SV=4 - [PUR4_HUMAN]	144.643	1.13524e+08	6.20963e+07	1.75564e+08	ND	ND	5.60813
P41252	Isoleucine--tRNA ligase, cytoplasmic OS=Homo sapiens GN=IARS PE=1 SV=2 - [SYIC_HUMAN]	144.406	1.12483e+08	3.98228e+07	1.92651e+08	ND	ND	ND
P78371	T-complex protein 1 subunit beta OS=Homo sapiens GN=CCT2 PE=1 SV=4 - [TCPB_HUMAN]	57.4521	1.08401e+08	8.85686e+07	2.2158e+08	ND	ND	ND
Q15437	Protein transport protein Sec23B OS=Homo sapiens GN=SEC23B PE=1 SV=2 - [SC23B_HUMAN]	86.4235	1.0791e+08	6.07578e+07	8.08686e+07	ND	ND	ND
P78527	DNA-dependent protein kinase catalytic subunit OS=Homo sapiens GN=PRKDC PE=1 SV=3 - [PRKDC_HUMAN]	468.788	1.06076e+08	7.53913e+07	2.35283e+08	ND	ND	17.8028
Q5RKV6	Exosome complex component MTR3 OS=Homo sapiens GN=EXOSC6 PE=1 SV=1 - [EXOS6_HUMAN]	28.2177	1.05161e+08	4.93845e+07	9.15661e+07	ND	ND	ND
P30153	Serine/threonine-protein phosphatase 2A 65 kDa regulatory subunit A alpha isoform OS=Homo sapiens GN=PPP2R1A PE=1 SV=4 - [2AAA_HUMAN]	65.2669	1.01376e+08	1.35211e+08	1.15674e+08	ND	ND	ND
P09874	Poly [ADP-ribose] polymerase 1 OS=Homo sapiens GN=PARP1 PE=1 SV=4 - [PARP1_HUMAN]	113.012	9.98261e+07	4.36868e+07	215532807	ND	ND	10.2636
P30101	Protein disulfide-isomerase A3 OS=Homo sapiens GN=PDIA3 PE=1 SV=4 - [PDIA3_HUMAN]	56.7468	9.96964e+07	7.66348e+07	2.29478e+08	ND	ND	ND
Q13242	Serine/arginine-rich splicing factor 9 OS=Homo sapiens GN=SRSF9 PE=1 SV=1 - [SRSF9_HUMAN]	25.5264	9.95853e+07	9.36179e+07	79243969	ND	ND	ND
Q16576	Histone-binding protein RBBP7 OS=Homo sapiens GN=RBBP7 PE=1 SV=1 - [RBBP7_HUMAN]	47.7902	9.34411e+07	2.02973e+08	2.40275e+08	ND	ND	7.84063
Q15813	Tubulin-specific chaperone E OS=Homo sapiens GN=TBCE PE=1 SV=1 - [TBCE_HUMAN]	59.309	9.31924e+07	6.19704e+07	1.94313e+08	ND	ND	ND
O75369	Filamin-B OS=Homo sapiens GN=FLNB PE=1 SV=2 - [FLNB_HUMAN]	277.99	9.22605e+07	7.25151e+07	1.80112e+08	ND	ND	9.25409
Q8TEQ6	Gem-associated protein 5 OS=Homo sapiens GN=GEMIN5 PE=1 SV=3 - [GEMI5_HUMAN]	168.483	9.21295e+07	2.17653e+08	1.63248e+08	ND	ND	ND
O75821	Eukaryotic translation initiation factor 3 subunit G OS=Homo sapiens GN=EIF3G PE=1 SV=2 - [EIF3G_HUMAN]	35.5889	9.09385e+07	5.00268e+07	1.7714e+08	ND	ND	ND
Q92820	Gamma-glutamyl hydrolase OS=Homo sapiens GN=GGH PE=1 SV=2 - [GGH_HUMAN]	35.9412	9.05792e+07	3.92414e+07	8.22189e+07	ND	ND	ND
P50991	T-complex protein 1 subunit delta OS=Homo sapiens GN=CCT4 PE=1 SV=4 - [TCPD_HUMAN]	57.8878	8.9079e+07	1.47828e+08	1.74519e+08	ND	ND	6.16346
P22626	Heterogeneous nuclear ribonucleoproteins A2/B1 OS=Homo sapiens GN=HNRNPA2B1 PE=1 SV=2 - [ROA2_HUMAN]	37.4067	8.75713e+07	5.41434e+07	2.15056e+08	ND	ND	3.31429
Q13185	Chromobox protein homolog 3 OS=Homo sapiens GN=CBX3 PE=1 SV=4 - [CBX3_HUMAN]	20.7984	8.68058e+07	2.40918e+08	1.9783e+08	ND	ND	ND
Q13263	Transcription intermediary factor 1-beta OS=Homo sapiens GN=TRIM28 PE=1 SV=5 - [TIF1B_HUMAN]	88.4934	8.53887e+07	9.88478e+07	1.76632e+08	ND	ND	ND
Q14204	Cytoplasmic dynein 1 heavy chain 1 OS=Homo sapiens GN=DYNC1H1 PE=1 SV=5 - [DYHC1_HUMAN]	532.072	8.46252e+07	1.08639e+08	1.14462e+08	ND	9.84921	6.84601
Q92973	Transportin-1 OS=Homo sapiens GN=TNPO1 PE=1 SV=2 - [TNPO1_HUMAN]	102.289	8.11518e+07	3.4779e+07	1.4369e+08	ND	ND	ND
P47756	F-actin-capping protein subunit beta OS=Homo sapiens GN=CAPZB PE=1 SV=4 - [CAPZB_HUMAN]	31.3308	7.83464e+07	1.39307e+07	78071208	ND	ND	ND
Q8WUM4	Programmed cell death 6-interacting protein OS=Homo sapiens GN=PDCD6IP PE=1 SV=1 - [PDC6I_HUMAN]	95.9631	7.7785e+07	6.70444e+07	6.05534e+07	ND	ND	ND
P49189	4-trimethylaminobutyraldehyde dehydrogenase OS=Homo sapiens GN=ALDH9A1 PE=1 SV=3 - [AL9A1_HUMAN]	53.767	7.76549e+07	5.35842e+07	7.28808e+07	ND	ND	ND
Q9NSD9	Phenylalanine--tRNA ligase beta subunit OS=Homo sapiens GN=FARSB PE=1 SV=3 - [SYFB_HUMAN]	66.0735	7.66191e+07	7.48284e+07	7.49766e+07	ND	ND	ND
P60981	Destrin OS=Homo sapiens GN=DSTN PE=1 SV=3 - [DEST_HUMAN]	18.4935	7.62337e+07	9.12253e+07	3.7141e+08	ND	ND	ND
P05388	60S acidic ribosomal protein P0 OS=Homo sapiens GN=RPLP0 PE=1 SV=1 - [RLA0_HUMAN]	34.2518	7.53246e+07	110828477	6.19595e+07	ND	ND	ND
P49411	Elongation factor Tu, mitochondrial OS=Homo sapiens GN=TUFM PE=1 SV=2 - [EFTU_HUMAN]	49.5102	7.49639e+07	9.58383e+07	1.63493e+08	ND	4.8126	2.67832
O43707	Alpha-actinin-4 OS=Homo sapiens GN=ACTN4 PE=1 SV=2 - [ACTN4_HUMAN]	104.788	7.41789e+07	5.83934e+07	1.41497e+08	ND	ND	ND
P13667	Protein disulfide-isomerase A4 OS=Homo sapiens GN=PDIA4 PE=1 SV=2 - [PDIA4_HUMAN]	72.887	7.28568e+07	7.17781e+07	2.44682e+08	ND	ND	ND
Q9P2J5	Leucine--tRNA ligase, cytoplasmic OS=Homo sapiens GN=LARS PE=1 SV=2 - [SYLC_HUMAN]	134.379	7.26117e+07	1.01989e+08	8.78869e+07	ND	ND	7.65084
O43865	Putative adenosylhomocysteinase 2 OS=Homo sapiens GN=AHCYL1 PE=1 SV=2 - [SAHH2_HUMAN]	58.9134	7.20025e+07	121488006	2.88987e+07	ND	ND	ND
P49915	GMP synthase [glutamine-hydrolyzing] OS=Homo sapiens GN=GMPS PE=1 SV=1 - [GUAA_HUMAN]	76.667	7.12349e+07	5.66527e+07	1.09899e+08	ND	ND	ND
P27708	CAD protein OS=Homo sapiens GN=CAD PE=1 SV=3 - [PYR1_HUMAN]	242.829	7.04919e+07	3.39525e+07	115502625	ND	ND	ND
P49321	Nuclear autoantigenic sperm protein OS=Homo sapiens GN=NASP PE=1 SV=2 - [NASP_HUMAN]	85.1861	6.99279e+07	8.29029e+07	8.65564e+07	ND	ND	3.77372
Q9UGI8	Testin OS=Homo sapiens GN=TES PE=1 SV=1 - [TES_HUMAN]	47.9639	6.92873e+07	3.68024e+07	2.28599e+07	ND	ND	ND
O96008	Mitochondrial import receptor subunit TOM40 homolog OS=Homo sapiens GN=TOMM40 PE=1 SV=1 - [TOM40_HUMAN]	37.8691	6.9181e+07	1.03924e+07	9.58769e+07	ND	ND	ND
Q14980	Nuclear mitotic apparatus protein 1 OS=Homo sapiens GN=NUMA1 PE=1 SV=2 - [NUMA1_HUMAN]	238.115	6.89389e+07	5.33163e+07	2.52776e+08	ND	ND	ND
O95757	Heat shock 70 kDa protein 4L OS=Homo sapiens GN=HSPA4L PE=1 SV=3 - [HS74L_HUMAN]	94.4525	6.89063e+07	2.81079e+07	8.35136e+07	ND	ND	2.31905
Q9Y4P3	Transducin beta-like protein 2 OS=Homo sapiens GN=TBL2 PE=1 SV=1 - [TBL2_HUMAN]	49.7662	6.83361e+07	3.78369e+07	55374907	ND	ND	ND
P51812	Ribosomal protein S6 kinase alpha-3 OS=Homo sapiens GN=RPS6KA3 PE=1 SV=1 - [KS6A3_HUMAN]	83.6829	6.83007e+07	1.28393e+08	1.73143e+08	ND	ND	ND
P46109	Crk-like protein OS=Homo sapiens GN=CRKL PE=1 SV=1 - [CRKL_HUMAN]	33.7559	6.82338e+07	9.89246e+07	4.66986e+07	ND	ND	ND
P61758	Prefoldin subunit 3 OS=Homo sapiens GN=VBP1 PE=1 SV=3 - [PFD3_HUMAN]	22.6434	6.74628e+07	4.1143e+07	7.19933e+07	ND	ND	ND
P62750	60S ribosomal protein L23a OS=Homo sapiens GN=RPL23A PE=1 SV=1 - [RL23A_HUMAN]	17.6841	6.73516e+07	26636313	1.35628e+08	ND	ND	ND
Q9BXJ9	N-alpha-acetyltransferase 15, NatA auxiliary subunit OS=Homo sapiens GN=NAA15 PE=1 SV=1 - [NAA15_HUMAN]	101.208	6.72395e+07	2.59779e+07	5.01992e+07	ND	ND	ND
O95881	Thioredoxin domain-containing protein 12 OS=Homo sapiens GN=TXNDC12 PE=1 SV=1 - [TXD12_HUMAN]	19.1936	6.71357e+07	1.7669e+08	1.27165e+08	ND	ND	ND
P30084	Enoyl-CoA hydratase, mitochondrial OS=Homo sapiens GN=ECHS1 PE=1 SV=4 - [ECHM_HUMAN]	31.3671	6.68458e+07	2.69929e+07	6.42045e+06	ND	ND	ND
Q14684	Ribosomal RNA processing protein 1 homolog B OS=Homo sapiens GN=RRP1B PE=1 SV=3 - [RRP1B_HUMAN]	84.3752	6.60583e+07	3.25224e+07	1.61362e+08	ND	ND	ND
P55265	Double-stranded RNA-specific adenosine deaminase OS=Homo sapiens GN=ADAR PE=1 SV=4 - [DSRAD_HUMAN]	135.981	6.60161e+07	4.55755e+07	2.03276e+08	ND	ND	ND
O75694	Nuclear pore complex protein Nup155 OS=Homo sapiens GN=NUP155 PE=1 SV=1 - [NU155_HUMAN]	155.1	6.44899e+07	55549114	5.67124e+07	ND	ND	ND
P05023	Sodium/potassium-transporting ATPase subunit alpha-1 OS=Homo sapiens GN=ATP1A1 PE=1 SV=1 - [AT1A1_HUMAN]	112.824	6.34031e+07	8.1636e+07	1.04782e+08	ND	ND	ND
Q92552	28S ribosomal protein S27, mitochondrial OS=Homo sapiens GN=MRPS27 PE=1 SV=3 - [RT27_HUMAN]	47.5814	6.33764e+07	6.69138e+07	5.96995e+07	ND	ND	ND
Q14694	Ubiquitin carboxyl-terminal hydrolase 10 OS=Homo sapiens GN=USP10 PE=1 SV=2 - [UBP10_HUMAN]	87.0798	6.30401e+07	6.37172e+07	1.31241e+08	ND	ND	ND
P54886	Delta-1-pyrroline-5-carboxylate synthase OS=Homo sapiens GN=ALDH18A1 PE=1 SV=2 - [P5CS_HUMAN]	87.2475	6.16124e+07	5.33558e+07	9.20694e+07	ND	3.38774	ND
P39023	60S ribosomal protein L3 OS=Homo sapiens GN=RPL3 PE=1 SV=2 - [RL3_HUMAN]	46.0798	6.12118e+07	2.37722e+08	2.84477e+08	ND	ND	ND
O75494	Serine/arginine-rich splicing factor 10 OS=Homo sapiens GN=SRSF10 PE=1 SV=1 - [SRS10_HUMAN]	31.2818	6.04726e+07	2.26455e+07	7.27006e+07	ND	ND	11.357
P43243	Matrin-3 OS=Homo sapiens GN=MATR3 PE=1 SV=2 - [MATR3_HUMAN]	94.5648	6.01369e+07	6.60484e+07	1.71195e+08	ND	ND	ND
Q9BXW7	Cat eye syndrome critical region protein 5 OS=Homo sapiens GN=CECR5 PE=1 SV=1 - [CECR5_HUMAN]	46.2918	5.98892e+07	1.88324e+07	1.21573e+08	ND	ND	ND
O76071	Probable cytosolic iron-sulfur protein assembly protein CIAO1 OS=Homo sapiens GN=CIAO1 PE=1 SV=1 - [CIAO1_HUMAN]	37.8158	5.9674e+07	1.93943e+07	5.4954e+07	ND	ND	ND
P17812	CTP synthase 1 OS=Homo sapiens GN=CTPS1 PE=1 SV=2 - [PYRG1_HUMAN]	66.648	5.79762e+07	2.56305e+07	1.08587e+08	ND	ND	ND
Q7L576	Cytoplasmic FMR1-interacting protein 1 OS=Homo sapiens GN=CYFIP1 PE=1 SV=1 - [CYFP1_HUMAN]	145.089	5.63509e+07	6.96184e+07	1.39562e+08	ND	ND	ND
P27824	Calnexin OS=Homo sapiens GN=CANX PE=1 SV=2 - [CALX_HUMAN]	67.5259	5.57021e+07	180253857	1.01889e+08	ND	ND	3.16147
Q8NFH4	Nucleoporin Nup37 OS=Homo sapiens GN=NUP37 PE=1 SV=1 - [NUP37_HUMAN]	36.684	5.45661e+07	3.32792e+07	4.99582e+07	ND	ND	ND
P38919	Eukaryotic initiation factor 4A-III OS=Homo sapiens GN=EIF4A3 PE=1 SV=4 - [IF4A3_HUMAN]	46.8412	5.44118e+07	6.43412e+07	7.61195e+07	ND	ND	2.01897
O14980	Exportin-1 OS=Homo sapiens GN=XPO1 PE=1 SV=1 - [XPO1_HUMAN]	123.306	5.27826e+07	6.37133e+07	6.24284e+07	ND	ND	ND
Q7KZF4	Staphylococcal nuclease domain-containing protein 1 OS=Homo sapiens GN=SND1 PE=1 SV=1 - [SND1_HUMAN]	101.934	5.22798e+07	6.80029e+07	1.00086e+08	ND	ND	ND
O75439	Mitochondrial-processing peptidase subunit beta OS=Homo sapiens GN=PMPCB PE=1 SV=2 - [MPPB_HUMAN]	54.3315	5.19283e+07	5.57866e+07	4.41557e+07	ND	ND	ND
P15170	Eukaryotic peptide chain release factor GTP-binding subunit ERF3A OS=Homo sapiens GN=GSPT1 PE=1 SV=1 - [ERF3A_HUMAN]	55.7203	5.17303e+07	100238421	4.50431e+07	ND	ND	ND
O14654	Insulin receptor substrate 4 OS=Homo sapiens GN=IRS4 PE=1 SV=1 - [IRS4_HUMAN]	133.685	5.10032e+07	4.53104e+07	9.94965e+07	ND	ND	ND
P31948	Stress-induced-phosphoprotein 1 OS=Homo sapiens GN=STIP1 PE=1 SV=1 - [STIP1_HUMAN]	62.5994	5.09796e+07	8.80269e+07	95393708	ND	ND	ND
Q8NEZ5	F-box only protein 22 OS=Homo sapiens GN=FBXO22 PE=1 SV=1 - [FBX22_HUMAN]	44.4798	5.06965e+07	7.51227e+07	4.81753e+07	ND	ND	ND
P12955	Xaa-Pro dipeptidase OS=Homo sapiens GN=PEPD PE=1 SV=3 - [PEPD_HUMAN]	54.5129	5.06815e+07	3.97864e+07	8.2652e+07	ND	ND	ND
P61247	40S ribosomal protein S3a OS=Homo sapiens GN=RPS3A PE=1 SV=2 - [RS3A_HUMAN]	29.9257	5.05924e+07	7.41296e+07	3.37694e+08	ND	ND	37.5381
O60506	Heterogeneous nuclear ribonucleoprotein Q OS=Homo sapiens GN=SYNCRIP PE=1 SV=2 - [HNRPQ_HUMAN]	69.5596	5.04769e+07	59415299	8.56987e+07	ND	ND	ND
P38646	Stress-70 protein, mitochondrial OS=Homo sapiens GN=HSPA9 PE=1 SV=2 - [GRP75_HUMAN]	73.6348	5.02702e+07	4.73348e+07	1.0428e+08	ND	ND	8.62724
P09960	Leukotriene A-4 hydrolase OS=Homo sapiens GN=LTA4H PE=1 SV=2 - [LKHA4_HUMAN]	69.2412	5.02474e+07	17103173	3.82065e+07	ND	ND	ND
Q9UIC8	Leucine carboxyl methyltransferase 1 OS=Homo sapiens GN=LCMT1 PE=1 SV=2 - [LCMT1_HUMAN]	38.354	5.00239e+07	7.96771e+06	6.64835e+07	ND	ND	ND
Q14974	Importin subunit beta-1 OS=Homo sapiens GN=KPNB1 PE=1 SV=2 - [IMB1_HUMAN]	97.108	4.93325e+07	9.29963e+07	1.11989e+08	ND	ND	2.35713
Q15418	Ribosomal protein S6 kinase alpha-1 OS=Homo sapiens GN=RPS6KA1 PE=1 SV=2 - [KS6A1_HUMAN]	82.6708	4.88739e+07	7.73705e+07	178175783	ND	ND	ND
P55786	Puromycin-sensitive aminopeptidase OS=Homo sapiens GN=NPEPPS PE=1 SV=2 - [PSA_HUMAN]	103.211	4.8309e+07	8.95842e+07	1.20573e+08	ND	ND	ND
O60814	Histone H2B type 1-K OS=Homo sapiens GN=HIST1H2BK PE=1 SV=3 - [H2B1K_HUMAN]	13.8816	4.82083e+07	7.98176e+07	2.33896e+08	ND	ND	3.98343
Q9NVP1	ATP-dependent RNA helicase DDX18 OS=Homo sapiens GN=DDX18 PE=1 SV=2 - [DDX18_HUMAN]	75.3594	4.80443e+07	2.4335e+07	4.95178e+07	ND	ND	ND
O14979	Heterogeneous nuclear ribonucleoprotein D-like OS=Homo sapiens GN=HNRPDL PE=1 SV=3 - [HNRDL_HUMAN]	46.4091	4.79256e+07	7.33558e+07	1.34167e+08	ND	ND	2.12724
P46060	Ran GTPase-activating protein 1 OS=Homo sapiens GN=RANGAP1 PE=1 SV=1 - [RAGP1_HUMAN]	63.5023	4.75517e+07	7.09191e+07	1.16714e+08	ND	2.95438	2.00199
Q9Y2L1	Exosome complex exonuclease RRP44 OS=Homo sapiens GN=DIS3 PE=1 SV=2 - [RRP44_HUMAN]	108.934	4.74817e+07	5.46779e+07	5.34866e+07	ND	ND	ND
Q15021	Condensin complex subunit 1 OS=Homo sapiens GN=NCAPD2 PE=1 SV=3 - [CND1_HUMAN]	157.082	4.69314e+07	6.19794e+07	1.07551e+08	ND	ND	ND
Q6IA86	Elongator complex protein 2 OS=Homo sapiens GN=ELP2 PE=1 SV=2 - [ELP2_HUMAN]	92.4409	4.6644e+07	2.73825e+07	6.39293e+07	ND	ND	ND
Q9Y3B8	Oligoribonuclease, mitochondrial OS=Homo sapiens GN=REXO2 PE=1 SV=3 - [ORN_HUMAN]	26.8156	4.58075e+07	38981416	6.40256e+07	ND	ND	ND
O15294	UDP-N-acetylglucosamine--peptide N-acetylglucosaminyltransferase 110 kDa subunit OS=Homo sapiens GN=OGT PE=1 SV=3 - [OGT1_HUMAN]	116.85	4.5782e+07	1.7014e+07	115163690	ND	ND	ND
Q9UQ35	Serine/arginine repetitive matrix protein 2 OS=Homo sapiens GN=SRRM2 PE=1 SV=2 - [SRRM2_HUMAN]	299.438	4.55034e+07	3.38989e+07	6.63518e+07	ND	ND	ND
P55884	Eukaryotic translation initiation factor 3 subunit B OS=Homo sapiens GN=EIF3B PE=1 SV=3 - [EIF3B_HUMAN]	92.4238	4.49011e+07	3.67382e+07	7.23664e+07	ND	ND	ND
Q92688	Acidic leucine-rich nuclear phosphoprotein 32 family member B OS=Homo sapiens GN=ANP32B PE=1 SV=1 - [AN32B_HUMAN]	28.7703	4.46153e+07	4.55588e+07	1.11622e+08	ND	ND	2.42714
P61221	ATP-binding cassette sub-family E member 1 OS=Homo sapiens GN=ABCE1 PE=1 SV=1 - [ABCE1_HUMAN]	67.271	4.38786e+07	8.91544e+07	1.39354e+08	ND	ND	ND
Q99615	DnaJ homolog subfamily C member 7 OS=Homo sapiens GN=DNAJC7 PE=1 SV=2 - [DNJC7_HUMAN]	56.4047	4.37201e+07	4.16627e+07	7.15523e+07	ND	ND	ND
Q15003	Condensin complex subunit 2 OS=Homo sapiens GN=NCAPH PE=1 SV=3 - [CND2_HUMAN]	82.5113	4.36921e+07	2.8784e+07	4.26253e+07	ND	ND	ND
P25205	DNA replication licensing factor MCM3 OS=Homo sapiens GN=MCM3 PE=1 SV=3 - [MCM3_HUMAN]	90.924	4.31075e+07	4.65072e+07	1.86792e+08	ND	ND	ND
O43143	Putative pre-mRNA-splicing factor ATP-dependent RNA helicase DHX15 OS=Homo sapiens GN=DHX15 PE=1 SV=2 - [DHX15_HUMAN]	90.8752	4.30432e+07	3.81196e+07	9.54925e+07	ND	ND	4.09642
O00567	Nucleolar protein 56 OS=Homo sapiens GN=NOP56 PE=1 SV=4 - [NOP56_HUMAN]	66.0087	4.2798e+07	7.03394e+07	6.24897e+07	ND	ND	ND
P46778	60S ribosomal protein L21 OS=Homo sapiens GN=RPL21 PE=1 SV=2 - [RL21_HUMAN]	18.5531	4.2575e+07	5.40088e+07	1.37419e+08	ND	ND	2.93905
P36957	Dihydrolipoyllysine-residue succinyltransferase component of 2-oxoglutarate dehydrogenase complex, mitochondrial OS=Homo sapiens GN=DLST PE=1 SV=4 - [ODO2_HUMAN]	48.7245	4.25009e+07	5.15607e+07	1.26485e+08	ND	ND	ND
O43390	Heterogeneous nuclear ribonucleoprotein R OS=Homo sapiens GN=HNRNPR PE=1 SV=1 - [HNRPR_HUMAN]	70.8993	4.17163e+07	8.36726e+07	8.3692e+07	ND	ND	ND
Q99832	T-complex protein 1 subunit eta OS=Homo sapiens GN=CCT7 PE=1 SV=2 - [TCPH_HUMAN]	59.3289	4.13382e+07	5.51921e+07	6.33807e+07	ND	ND	3.16295
P31689	DnaJ homolog subfamily A member 1 OS=Homo sapiens GN=DNAJA1 PE=1 SV=2 - [DNJA1_HUMAN]	44.8395	4.07976e+07	69466260	4.38634e+07	ND	ND	ND
Q8TEX9	Importin-4 OS=Homo sapiens GN=IPO4 PE=1 SV=2 - [IPO4_HUMAN]	118.64	4.04615e+07	2.78482e+07	5.20467e+07	ND	ND	ND
Q12905	Interleukin enhancer-binding factor 2 OS=Homo sapiens GN=ILF2 PE=1 SV=2 - [ILF2_HUMAN]	43.0352	4.04465e+07	3.46436e+07	8.75777e+07	ND	ND	ND
Q13045	Protein flightless-1 homolog OS=Homo sapiens GN=FLII PE=1 SV=2 - [FLII_HUMAN]	144.66	4.01545e+07	8854556	5.2913e+07	ND	ND	ND
Q1KMD3	Heterogeneous nuclear ribonucleoprotein U-like protein 2 OS=Homo sapiens GN=HNRNPUL2 PE=1 SV=1 - [HNRL2_HUMAN]	85.0522	4.01378e+07	5.92837e+07	8.46375e+07	ND	ND	ND
Q9UJW0	Dynactin subunit 4 OS=Homo sapiens GN=DCTN4 PE=1 SV=1 - [DCTN4_HUMAN]	52.3036	3.92422e+07	1.50687e+07	1.3437e+08	ND	ND	ND
P42126	Enoyl-CoA delta isomerase 1, mitochondrial OS=Homo sapiens GN=ECI1 PE=1 SV=1 - [ECI1_HUMAN]	32.7952	3.90916e+07	6.67289e+07	1.59965e+08	ND	ND	2.08921
P11940	Polyadenylate-binding protein 1 OS=Homo sapiens GN=PABPC1 PE=1 SV=2 - [PABP1_HUMAN]	70.6259	3.88612e+07	3.90663e+07	1.03699e+08	ND	ND	ND
P20700	Lamin-B1 OS=Homo sapiens GN=LMNB1 PE=1 SV=2 - [LMNB1_HUMAN]	66.3676	3.87996e+07	6.11726e+07	5.97399e+07	ND	ND	ND
Q5VV42	Threonylcarbamoyladenosine tRNA methylthiotransferase OS=Homo sapiens GN=CDKAL1 PE=1 SV=1 - [CDKAL_HUMAN]	65.0701	3.85655e+07	1.84478e+07	7.65888e+07	ND	ND	ND
Q6YN16	Hydroxysteroid dehydrogenase-like protein 2 OS=Homo sapiens GN=HSDL2 PE=1 SV=1 - [HSDL2_HUMAN]	45.3655	3.8273e+07	15614693	9.06081e+07	ND	ND	ND
P53618	Coatomer subunit beta OS=Homo sapiens GN=COPB1 PE=1 SV=3 - [COPB_HUMAN]	107.074	3.81594e+07	3.25221e+07	6.62078e+07	ND	ND	ND
Q8NC51	Plasminogen activator inhibitor 1 RNA-binding protein OS=Homo sapiens GN=SERBP1 PE=1 SV=2 - [PAIRB_HUMAN]	44.9385	3.81541e+07	2.13723e+07	1.16654e+08	ND	ND	3.20923
P12814	Alpha-actinin-1 OS=Homo sapiens GN=ACTN1 PE=1 SV=2 - [ACTN1_HUMAN]	102.993	3.81375e+07	3.8423e+07	1.41497e+08	ND	ND	ND
Q15061	WD repeat-containing protein 43 OS=Homo sapiens GN=WDR43 PE=1 SV=3 - [WDR43_HUMAN]	74.8434	3.81077e+07	9.13355e+06	1.21582e+08	ND	ND	ND
Q8WVV9	Heterogeneous nuclear ribonucleoprotein L-like OS=Homo sapiens GN=HNRPLL PE=1 SV=1 - [HNRLL_HUMAN]	60.0449	3.80538e+07	3.57423e+07	3.50222e+08	ND	ND	ND
Q9HCC0	Methylcrotonoyl-CoA carboxylase beta chain, mitochondrial OS=Homo sapiens GN=MCCC2 PE=1 SV=1 - [MCCB_HUMAN]	61.2944	3.77988e+07	5.16749e+07	5.73219e+07	ND	ND	ND
Q9C0C9	Ubiquitin-conjugating enzyme E2 O OS=Homo sapiens GN=UBE2O PE=1 SV=3 - [UBE2O_HUMAN]	141.205	3.71784e+07	2.42302e+07	2.64207e+07	ND	ND	ND
Q9UHD1	Cysteine and histidine-rich domain-containing protein 1 OS=Homo sapiens GN=CHORDC1 PE=1 SV=2 - [CHRD1_HUMAN]	37.4656	3.703e+07	3.11664e+07	1.2754e+07	ND	ND	ND
Q9BQ52	Zinc phosphodiesterase ELAC protein 2 OS=Homo sapiens GN=ELAC2 PE=1 SV=2 - [RNZ2_HUMAN]	92.1602	3.66887e+07	2.81332e+07	4.67614e+07	ND	ND	ND
Q9NQT4	Exosome complex component RRP46 OS=Homo sapiens GN=EXOSC5 PE=1 SV=1 - [EXOS5_HUMAN]	25.2329	3.64392e+07	1.81174e+08	4.80193e+07	ND	ND	ND
P35520	Cystathionine beta-synthase OS=Homo sapiens GN=CBS PE=1 SV=2 - [CBS_HUMAN]	60.5482	3.61263e+07	5.07273e+07	1.43941e+08	ND	ND	ND
Q9BZE4	Nucleolar GTP-binding protein 1 OS=Homo sapiens GN=GTPBP4 PE=1 SV=3 - [NOG1_HUMAN]	73.9178	3.5252e+07	4.18503e+07	3.80514e+07	ND	ND	ND
P26358	DNA (cytosine-5)-methyltransferase 1 OS=Homo sapiens GN=DNMT1 PE=1 SV=2 - [DNMT1_HUMAN]	183.05	3.51465e+07	2.27365e+07	7.94868e+07	ND	ND	ND
P47897	Glutamine--tRNA ligase OS=Homo sapiens GN=QARS PE=1 SV=1 - [SYQ_HUMAN]	87.7429	3.49893e+07	3.54558e+07	61957217	ND	ND	ND
Q7Z4Q2	HEAT repeat-containing protein 3 OS=Homo sapiens GN=HEATR3 PE=1 SV=2 - [HEAT3_HUMAN]	74.535	34907145	1.9465e+07	7.36705e+07	ND	ND	ND
P67775	Serine/threonine-protein phosphatase 2A catalytic subunit alpha isoform OS=Homo sapiens GN=PPP2CA PE=1 SV=1 - [PP2AA_HUMAN]	35.5714	3.48562e+07	4.00544e+07	2.38348e+07	ND	ND	ND
Q5JRX3	Presequence protease, mitochondrial OS=Homo sapiens GN=PITRM1 PE=1 SV=3 - [PREP_HUMAN]	117.338	3.46024e+07	2.30897e+07	5.15306e+07	ND	ND	ND
P27694	Replication protein A 70 kDa DNA-binding subunit OS=Homo sapiens GN=RPA1 PE=1 SV=2 - [RFA1_HUMAN]	68.0953	3.35093e+07	3.61144e+07	4.22779e+08	ND	ND	ND
Q9NRN7	L-aminoadipate-semialdehyde dehydrogenase-phosphopantetheinyl transferase OS=Homo sapiens GN=AASDHPPT PE=1 SV=2 - [ADPPT_HUMAN]	35.7531	3.28656e+07	1.52919e+07	4.07878e+07	ND	ND	2.77698
P52292	Importin subunit alpha-2 OS=Homo sapiens GN=KPNA2 PE=1 SV=1 - [IMA2_HUMAN]	57.8259	3.21875e+07	1.96389e+07	37824312	ND	ND	ND
A0AVT1	Ubiquitin-like modifier-activating enzyme 6 OS=Homo sapiens GN=UBA6 PE=1 SV=1 - [UBA6_HUMAN]	117.895	3.14487e+07	4.177e+07	5.42899e+07	ND	ND	ND
O95394	Phosphoacetylglucosamine mutase OS=Homo sapiens GN=PGM3 PE=1 SV=1 - [AGM1_HUMAN]	59.8143	3.13212e+07	4.30007e+07	15497146	ND	ND	ND
Q8IY81	pre-rRNA processing protein FTSJ3 OS=Homo sapiens GN=FTSJ3 PE=1 SV=2 - [SPB1_HUMAN]	96.4992	3.07428e+07	3.95763e+07	5.45407e+07	ND	ND	ND
O14802	DNA-directed RNA polymerase III subunit RPC1 OS=Homo sapiens GN=POLR3A PE=1 SV=2 - [RPC1_HUMAN]	155.542	3.05937e+07	3.87167e+07	3.43195e+07	ND	ND	ND
Q6PKG0	La-related protein 1 OS=Homo sapiens GN=LARP1 PE=1 SV=2 - [LARP1_HUMAN]	123.434	30313952	73163428	5.14963e+07	ND	ND	ND
Q6PJT7	Zinc finger CCCH domain-containing protein 14 OS=Homo sapiens GN=ZC3H14 PE=1 SV=1 - [ZC3HE_HUMAN]	82.8233	2.96811e+07	4.33916e+07	64027112	ND	ND	ND
Q7L014	Probable ATP-dependent RNA helicase DDX46 OS=Homo sapiens GN=DDX46 PE=1 SV=2 - [DDX46_HUMAN]	117.29	2.94913e+07	2.42301e+07	5.95579e+07	ND	ND	3.69049
Q8TBC4	NEDD8-activating enzyme E1 catalytic subunit OS=Homo sapiens GN=UBA3 PE=1 SV=2 - [UBA3_HUMAN]	51.8193	2.87101e+07	3.8093e+07	2.27551e+07	ND	ND	ND
P49792	E3 SUMO-protein ligase RanBP2 OS=Homo sapiens GN=RANBP2 PE=1 SV=2 - [RBP2_HUMAN]	357.974	2.85306e+07	3.49336e+07	1.44334e+08	ND	ND	2.74046
Q9BQG0	Myb-binding protein 1A OS=Homo sapiens GN=MYBBP1A PE=1 SV=2 - [MBB1A_HUMAN]	148.762	2.80413e+07	2.21501e+07	3.52335e+07	ND	ND	ND
Q00341	Vigilin OS=Homo sapiens GN=HDLBP PE=1 SV=2 - [VIGLN_HUMAN]	141.368	2.78345e+07	17731875	3.85909e+07	ND	ND	ND
P11413	Glucose-6-phosphate 1-dehydrogenase OS=Homo sapiens GN=G6PD PE=1 SV=4 - [G6PD_HUMAN]	59.219	2.77041e+07	2.1001e+07	2.49139e+07	ND	ND	ND
P09622	Dihydrolipoyl dehydrogenase, mitochondrial OS=Homo sapiens GN=DLD PE=1 SV=2 - [DLDH_HUMAN]	54.143	2.76484e+07	5.59902e+07	7.56357e+07	ND	ND	ND
Q9Y4P1	Cysteine protease ATG4B OS=Homo sapiens GN=ATG4B PE=1 SV=2 - [ATG4B_HUMAN]	44.2657	2.70862e+07	6.53463e+06	2.94752e+07	ND	ND	ND
P18124	60S ribosomal protein L7 OS=Homo sapiens GN=RPL7 PE=1 SV=1 - [RL7_HUMAN]	29.2072	2.64893e+07	7.1164e+07	6.45801e+07	ND	ND	4.09926
Q93009	Ubiquitin carboxyl-terminal hydrolase 7 OS=Homo sapiens GN=USP7 PE=1 SV=2 - [UBP7_HUMAN]	128.22	2.61504e+07	1.31917e+08	1.59852e+08	ND	ND	ND
P22695	Cytochrome b-c1 complex subunit 2, mitochondrial OS=Homo sapiens GN=UQCRC2 PE=1 SV=3 - [QCR2_HUMAN]	48.4129	2.61008e+07	3.88651e+07	5.98307e+06	ND	ND	ND
Q15269	Periodic tryptophan protein 2 homolog OS=Homo sapiens GN=PWP2 PE=1 SV=2 - [PWP2_HUMAN]	102.387	2.60409e+07	37078868	36849253	ND	ND	ND
P42704	Leucine-rich PPR motif-containing protein, mitochondrial OS=Homo sapiens GN=LRPPRC PE=1 SV=3 - [LPPRC_HUMAN]	157.805	2.58211e+07	3.84105e+07	5.71182e+07	ND	ND	ND
Q13123	Protein Red OS=Homo sapiens GN=IK PE=1 SV=3 - [RED_HUMAN]	65.5618	25426737	1.32495e+07	5.86214e+07	ND	ND	ND
O75582	Ribosomal protein S6 kinase alpha-5 OS=Homo sapiens GN=RPS6KA5 PE=1 SV=1 - [KS6A5_HUMAN]	89.8088	2.49121e+07	4.7113e+07	6.31988e+07	ND	ND	ND
O15226	NF-kappa-B-repressing factor OS=Homo sapiens GN=NKRF PE=1 SV=2 - [NKRF_HUMAN]	77.6242	24616187	70493702	4.66772e+07	ND	ND	ND
Q14166	Tubulin--tyrosine ligase-like protein 12 OS=Homo sapiens GN=TTLL12 PE=1 SV=2 - [TTL12_HUMAN]	74.356	2.45779e+07	5.35466e+07	9.13818e+07	ND	ND	ND
P68036	Ubiquitin-conjugating enzyme E2 L3 OS=Homo sapiens GN=UBE2L3 PE=1 SV=1 - [UB2L3_HUMAN]	17.8502	2.40254e+07	4.23021e+07	6.08387e+07	ND	ND	ND
P35579	Myosin-9 OS=Homo sapiens GN=MYH9 PE=1 SV=4 - [MYH9_HUMAN]	226.392	2.37582e+07	3.2745e+07	7.99007e+07	ND	ND	ND
Q06210	Glutamine--fructose-6-phosphate aminotransferase [isomerizing] 1 OS=Homo sapiens GN=GFPT1 PE=1 SV=3 - [GFPT1_HUMAN]	78.7563	2.34024e+07	2.85211e+07	5.44913e+07	ND	ND	ND
O75153	Clustered mitochondria protein homolog OS=Homo sapiens GN=CLUH PE=1 SV=2 - [CLU_HUMAN]	146.577	2.33898e+07	2.96694e+07	3.44359e+07	ND	ND	ND
P11177	Pyruvate dehydrogenase E1 component subunit beta, mitochondrial OS=Homo sapiens GN=PDHB PE=1 SV=3 - [ODPB_HUMAN]	39.208	2.18795e+07	1.9828e+07	2.31544e+07	ND	ND	ND
P78347	General transcription factor II-I OS=Homo sapiens GN=GTF2I PE=1 SV=2 - [GTF2I_HUMAN]	112.346	2.17256e+07	8.02248e+07	4.38036e+07	ND	ND	ND
P05455	Lupus La protein OS=Homo sapiens GN=SSB PE=1 SV=2 - [LA_HUMAN]	46.8082	2.16602e+07	4.65918e+07	1.34556e+08	ND	ND	2.63379
Q96P70	Importin-9 OS=Homo sapiens GN=IPO9 PE=1 SV=3 - [IPO9_HUMAN]	115.889	2.12168e+07	1.77979e+07	4.36678e+07	ND	ND	ND
O75874	Isocitrate dehydrogenase [NADP] cytoplasmic OS=Homo sapiens GN=IDH1 PE=1 SV=2 - [IDHC_HUMAN]	46.6295	2.11382e+07	1.19613e+07	7.7935e+07	ND	ND	ND
P55072	Transitional endoplasmic reticulum ATPase OS=Homo sapiens GN=VCP PE=1 SV=4 - [TERA_HUMAN]	89.2657	2.03909e+07	3.956e+07	4.77178e+07	ND	ND	2.84152
Q6UB35	Monofunctional C1-tetrahydrofolate synthase, mitochondrial OS=Homo sapiens GN=MTHFD1L PE=1 SV=1 - [C1TM_HUMAN]	105.724	1.93561e+07	1.31575e+07	2.62706e+07	ND	ND	ND
Q14683	Structural maintenance of chromosomes protein 1A OS=Homo sapiens GN=SMC1A PE=1 SV=2 - [SMC1A_HUMAN]	143.144	1.93301e+07	4.71071e+07	2.84312e+07	ND	ND	ND
P46734	Dual specificity mitogen-activated protein kinase kinase 3 OS=Homo sapiens GN=MAP2K3 PE=1 SV=2 - [MP2K3_HUMAN]	39.2929	1.92982e+07	4.99643e+07	8.37754e+07	ND	ND	ND
P14868	Aspartate--tRNA ligase, cytoplasmic OS=Homo sapiens GN=DARS PE=1 SV=2 - [SYDC_HUMAN]	57.1	1.85353e+07	3.0922e+07	24860794	ND	ND	ND
Q8IWZ3	Ankyrin repeat and KH domain-containing protein 1 OS=Homo sapiens GN=ANKHD1 PE=1 SV=1 - [ANKH1_HUMAN]	269.291	16919208	1.41154e+07	2.68241e+07	ND	ND	ND
A6NJ78	Probable methyltransferase-like protein 15 OS=Homo sapiens GN=METTL15 PE=2 SV=1 - [MET15_HUMAN]	46.0916	1.65013e+07	93349572	1.36105e+08	ND	ND	ND
P26368	Splicing factor U2AF 65 kDa subunit OS=Homo sapiens GN=U2AF2 PE=1 SV=4 - [U2AF2_HUMAN]	53.4672	1.53016e+07	9.08427e+06	7.06435e+06	ND	ND	ND
P19174	1-phosphatidylinositol 4,5-bisphosphate phosphodiesterase gamma-1 OS=Homo sapiens GN=PLCG1 PE=1 SV=1 - [PLCG1_HUMAN]	148.438	1.34052e+07	1.49027e+07	3.08197e+07	ND	ND	ND
Q92616	Translational activator GCN1 OS=Homo sapiens GN=GCN1L1 PE=1 SV=6 - [GCN1L_HUMAN]	292.572	1.33129e+07	1.23684e+07	1.12668e+09	ND	ND	ND
Q96T88	E3 ubiquitin-protein ligase UHRF1 OS=Homo sapiens GN=UHRF1 PE=1 SV=1 - [UHRF1_HUMAN]	89.757	1.30319e+07	1.22585e+07	2.94005e+07	ND	ND	ND
Q15233	Non-POU domain-containing octamer-binding protein OS=Homo sapiens GN=NONO PE=1 SV=4 - [NONO_HUMAN]	54.1973	1173365735	6.59677e+08	1.732e+09	127.566	ND	ND
P17987	T-complex protein 1 subunit alpha OS=Homo sapiens GN=TCP1 PE=1 SV=1 - [TCPA_HUMAN]	60.3056	285368573	2.85827e+08	2.69876e+08	69.633	ND	ND
Q9BQE3	Tubulin alpha-1C chain OS=Homo sapiens GN=TUBA1C PE=1 SV=1 - [TBA1C_HUMAN]	49.8635	2.77592e+09	3.22614e+09	3.78485e+09	29.1381	65.5193	31.7179
P68363	Tubulin alpha-1B chain OS=Homo sapiens GN=TUBA1B PE=1 SV=1 - [TBA1B_HUMAN]	50.1196	2.77592e+09	3.22614e+09	3.78485e+09	29.1381	65.5193	31.7179
P32119	Peroxiredoxin-2 OS=Homo sapiens GN=PRDX2 PE=1 SV=5 - [PRDX2_HUMAN]	21.8782	1.15123e+09	2.24528e+08	6.81938e+08	26.1128	ND	7.88581
P50990	T-complex protein 1 subunit theta OS=Homo sapiens GN=CCT8 PE=1 SV=4 - [TCPQ_HUMAN]	59.5825	3.65585e+08	2.91345e+08	4.56475e+08	25.0696	ND	19.7138
Q9BVA1	Tubulin beta-2B chain OS=Homo sapiens GN=TUBB2B PE=1 SV=1 - [TBB2B_HUMAN]	49.9209	2.19646e+09	2219030879	3018950744	23.0787	7.88132	8.48162
P25398	40S ribosomal protein S12 OS=Homo sapiens GN=RPS12 PE=1 SV=3 - [RS12_HUMAN]	14.5055	3.70522e+08	141828305	2.25795e+08	21.1913	ND	5.60966
Q00839	Heterogeneous nuclear ribonucleoprotein U OS=Homo sapiens GN=HNRNPU PE=1 SV=6 - [HNRPU_HUMAN]	90.528	3.94664e+08	3.04583e+08	3.9392e+08	20.756	ND	8.80562
Q00610	Clathrin heavy chain 1 OS=Homo sapiens GN=CLTC PE=1 SV=5 - [CLH1_HUMAN]	191.493	2.70737e+08	3.23451e+08	5.33484e+08	20.5525	24.9607	11.9643
P49327	Fatty acid synthase OS=Homo sapiens GN=FASN PE=1 SV=3 - [FAS_HUMAN]	273.254	2.59231e+08	3.10578e+08	4.95879e+08	20.2957	15.0678	7.3587
P07437	Tubulin beta chain OS=Homo sapiens GN=TUBB PE=1 SV=2 - [TBB5_HUMAN]	49.639	2.55891e+09	2219030879	3.54299e+09	20.2135	7.88132	8.22795
P52597	Heterogeneous nuclear ribonucleoprotein F OS=Homo sapiens GN=HNRNPF PE=1 SV=3 - [HNRPF_HUMAN]	45.6429	1056796807	5.35885e+08	9.96365e+08	18.76	ND	8.17978
Q92945	Far upstream element-binding protein 2 OS=Homo sapiens GN=KHSRP PE=1 SV=4 - [FUBP2_HUMAN]	73.07	2.17586e+08	1.22565e+08	2.25472e+08	17.2525	ND	7.0239
P31943	Heterogeneous nuclear ribonucleoprotein H OS=Homo sapiens GN=HNRNPH1 PE=1 SV=4 - [HNRH1_HUMAN]	49.1984	1.42852e+09	9.5614e+08	1716332562	16.7936	4.5255	7.8753
P68371	Tubulin beta-4B chain OS=Homo sapiens GN=TUBB4B PE=1 SV=1 - [TBB4B_HUMAN]	49.799	1.87869e+09	1.28826e+09	3.54299e+09	16.1897	8.9018	8.22795
P07814	Bifunctional glutamate/proline--tRNA ligase OS=Homo sapiens GN=EPRS PE=1 SV=5 - [SYEP_HUMAN]	170.483	1.30077e+08	5.72674e+07	2.50413e+08	15.5067	ND	6.11293
P36578	60S ribosomal protein L4 OS=Homo sapiens GN=RPL4 PE=1 SV=5 - [RL4_HUMAN]	47.6674	4.79392e+08	2.41499e+08	858938276	15.4275	ND	ND
P60891	Ribose-phosphate pyrophosphokinase 1 OS=Homo sapiens GN=PRPS1 PE=1 SV=2 - [PRPS1_HUMAN]	34.8119	2.30371e+08	9.64655e+07	1.51539e+08	15.3614	ND	ND
O43175	D-3-phosphoglycerate dehydrogenase OS=Homo sapiens GN=PHGDH PE=1 SV=4 - [SERA_HUMAN]	56.6144	3.8731e+08	2.67616e+08	4.47894e+08	14.8717	ND	5.7454
P13639	Elongation factor 2 OS=Homo sapiens GN=EEF2 PE=1 SV=4 - [EF2_HUMAN]	95.277	1.19063e+09	1.09157e+09	1.2412e+09	13.5437	22.2789	10.0911
P62937	Peptidyl-prolyl cis-trans isomerase A OS=Homo sapiens GN=PPIA PE=1 SV=2 - [PPIA_HUMAN]	18.0009	4.74702e+08	4.58776e+08	6.05414e+08	12.3781	ND	11.5201
P14618	Pyruvate kinase isozymes M1/M2 OS=Homo sapiens GN=PKM PE=1 SV=4 - [KPYM_HUMAN]	57.9	2.23336e+08	2.92262e+08	3.88928e+08	12.28	2.958	3.86182
Q13838	Spliceosome RNA helicase DDX39B OS=Homo sapiens GN=DDX39B PE=1 SV=1 - [DX39B_HUMAN]	48.9599	1.8565e+08	1.99278e+08	2.94491e+08	12.1917	ND	7.75352
P06748	Nucleophosmin OS=Homo sapiens GN=NPM1 PE=1 SV=2 - [NPM_HUMAN]	32.5548	4.01151e+08	3.6903e+08	8.90239e+08	12.1884	ND	4.13644
P10599	Thioredoxin OS=Homo sapiens GN=TXN PE=1 SV=3 - [THIO_HUMAN]	11.7297	4.37702e+08	1.94636e+08	1.11863e+09	12.1684	5.62501	2.21638
P33316	Deoxyuridine 5'-triphosphate nucleotidohydrolase, mitochondrial OS=Homo sapiens GN=DUT PE=1 SV=4 - [DUT_HUMAN]	26.5466	1.04899e+08	1.21103e+08	185329931	12.0845	ND	2.76503
P55795	Heterogeneous nuclear ribonucleoprotein H2 OS=Homo sapiens GN=HNRNPH2 PE=1 SV=1 - [HNRH2_HUMAN]	49.2323	1.18431e+09	6.64502e+08	1.63703e+09	10.3218	4.67914	7.5114
Q15717	ELAV-like protein 1 OS=Homo sapiens GN=ELAVL1 PE=1 SV=2 - [ELAV1_HUMAN]	36.0692	1.54655e+08	1.70993e+08	3.72565e+08	10.2451	ND	35.097
Q16629	Serine/arginine-rich splicing factor 7 OS=Homo sapiens GN=SRSF7 PE=1 SV=1 - [SRSF7_HUMAN]	27.35	2.44251e+08	3.04851e+07	2.09062e+08	8.96929	ND	ND
P60709	Actin, cytoplasmic 1 OS=Homo sapiens GN=ACTB PE=1 SV=1 - [ACTB_HUMAN]	41.7097	1.1244e+09	1.22511e+09	2.1791e+09	7.61806	3.34657	3.20966
P49368	T-complex protein 1 subunit gamma OS=Homo sapiens GN=CCT3 PE=1 SV=4 - [TCPG_HUMAN]	60.4953	8.20164e+07	6.12042e+07	116902682	7.61798	ND	2.92625
Q92841	Probable ATP-dependent RNA helicase DDX17 OS=Homo sapiens GN=DDX17 PE=1 SV=2 - [DDX17_HUMAN]	80.222	1.93144e+08	3.29216e+08	2.54737e+08	6.79246	7.7664	6.01906
P52272	Heterogeneous nuclear ribonucleoprotein M OS=Homo sapiens GN=HNRNPM PE=1 SV=3 - [HNRPM_HUMAN]	77.4643	1.97539e+08	1.37627e+08	6.98218e+08	6.5423	2.16929	3.01248
P05141	ADP/ATP translocase 2 OS=Homo sapiens GN=SLC25A5 PE=1 SV=7 - [ADT2_HUMAN]	32.8312	1.29248e+08	1.00517e+08	1.50353e+08	5.63365	ND	ND
P22314	Ubiquitin-like modifier-activating enzyme 1 OS=Homo sapiens GN=UBA1 PE=1 SV=3 - [UBA1_HUMAN]	117.774	1.26643e+08	1.51622e+08	1.80848e+08	5.29465	6.74289	2.62601
O00571	ATP-dependent RNA helicase DDX3X OS=Homo sapiens GN=DDX3X PE=1 SV=3 - [DDX3X_HUMAN]	73.198	1.2021e+08	1.51497e+08	3.00227e+08	4.98459	3.5739	3.5856
P08238	Heat shock protein HSP 90-beta OS=Homo sapiens GN=HSP90AB1 PE=1 SV=4 - [HS90B_HUMAN]	83.2121	4.17748e+08	3.24734e+08	7.29729e+08	4.80387	3.92176	2.88783
Q86VP6	Cullin-associated NEDD8-dissociated protein 1 OS=Homo sapiens GN=CAND1 PE=1 SV=2 - [CAND1_HUMAN]	136.289	2.7417e+07	3.07797e+07	4.86453e+07	4.72098	ND	ND
P00338	L-lactate dehydrogenase A chain OS=Homo sapiens GN=LDHA PE=1 SV=2 - [LDHA_HUMAN]	36.6654	1.60423e+08	4.49694e+07	331401130	4.26866	ND	2.51445
P08621	U1 small nuclear ribonucleoprotein 70 kDa OS=Homo sapiens GN=SNRNP70 PE=1 SV=2 - [RU17_HUMAN]	51.5258	1.5794e+08	3.99383e+07	173446299	4.20175	ND	3.2441
P62241	40S ribosomal protein S8 OS=Homo sapiens GN=RPS8 PE=1 SV=2 - [RS8_HUMAN]	24.1902	7.06251e+07	1.23851e+08	1.98133e+08	4.10368	17.0941	2.45645
P12277	Creatine kinase B-type OS=Homo sapiens GN=CKB PE=1 SV=1 - [KCRB_HUMAN]	42.6173	2.69997e+08	3.85132e+08	517714508	3.77479	7.95783	3.21726
Q9NR30	Nucleolar RNA helicase 2 OS=Homo sapiens GN=DDX21 PE=1 SV=5 - [DDX21_HUMAN]	87.2904	7.45497e+07	7.08828e+07	1.11045e+08	3.58638	ND	ND
P07900	Heat shock protein HSP 90-alpha OS=Homo sapiens GN=HSP90AA1 PE=1 SV=5 - [HS90A_HUMAN]	84.6067	4.10191e+08	2.3791e+08	7.29729e+08	3.34738	2.08647	2.88783
Q04760	Lactoylglutathione lyase OS=Homo sapiens GN=GLO1 PE=1 SV=4 - [LGUL_HUMAN]	20.7642	6.58526e+07	7.39325e+07	1.23117e+08	2.48088	ND	2.21652
P60842	Eukaryotic initiation factor 4A-I OS=Homo sapiens GN=EIF4A1 PE=1 SV=1 - [IF4A1_HUMAN]	46.1246	9.20355e+07	7.55191e+07	1.22604e+08	2.44687	3.65067	2.30979
P10809	60 kDa heat shock protein, mitochondrial OS=Homo sapiens GN=HSPD1 PE=1 SV=2 - [CH60_HUMAN]	61.0164	2.36427e+08	3.58306e+08	671330275	2.25623	6.63416	2.44645
Q9NYF8	Bcl-2-associated transcription factor 1 OS=Homo sapiens GN=BCLAF1 PE=1 SV=2 - [BCLF1_HUMAN]	106.059	4.90433e+07	1.41712e+07	8.89748e+07	2.23429	ND	2.52839
P04075	Fructose-bisphosphate aldolase A OS=Homo sapiens GN=ALDOA PE=1 SV=2 - [ALDOA_HUMAN]	39.3953	1.01622e+08	7.78736e+07	235414683	2.06883	ND	2.70159
P17844	Probable ATP-dependent RNA helicase DDX5 OS=Homo sapiens GN=DDX5 PE=1 SV=1 - [DDX5_HUMAN]	69.1047	7.38971e+07	1.99432e+08	2.23883e+08	2.06116	4.70473	2.57195
ND: Not determined because protein was detected only in the presence of ProSeAM.
