# Supplementary material for: Selenium-Based S-Adenosylmethionine Analog Reveals the Mammalian Seven-Beta-Strand Methyltransferase METTL10 to Be an EF1A1 Lysine Methyltransferase
Source: PLoS One. 2014 Aug 21;9(8):e105394. doi: 10.1371/journal.pone.0105394 (PMC4140779; doi:10.1371/journal.pone.0105394)
Supplement: Table S3 — Summary of proteomic identification of METTL10 potential substrates. (XLS) [file pone.0105394.s004.xls]

## Sheet: Table_S4
Condition 2 vs. 5
	Exp.1	Exp.2	Exp.3
Proteins identified	574	431	552
>2-fold increase	111	97	37
Overlapped	3
